# Supplementary material for: A new species of Grotea Cresson (Hymenoptera, Ichneumonidae, Labeninae) from Colombia
Source: Zookeys. 2014 Mar 14;(389):27–33. doi: 10.3897/zookeys.389.6066 (PMC3974430; doi:10.3897/zookeys.389.6066)
Supplement: XML Treatment for Grotea villosissima [file zookeys.389.6066-treatment1.xml]

<!DOCTYPE tp:taxon-treatment
  PUBLIC "-//TaxonX//DTD Taxonomic Treatment Publishing DTD v0 20100105//EN" "tax-treatment-NSO.dtd">
<tp:taxon-treatment xmlns:tp="http://www.plazi.org/taxpub"><tp:treatment-meta><mixed-citation publication-type="journal"><person-group><name><surname>Herrera-Flórez</surname><given-names>Andrés Fabián</given-names></name></person-group><article-title>A new species of <italic>Grotea</italic> Cresson (Hymenoptera, Ichneumonidae, Labeninae) from Colombia</article-title><source>Zookeys</source><day>14</day><month>3</month><year>2014</year><volume>2014</volume><issue>389</issue><fpage>27</fpage><lpage>33</lpage><pub-id pub-id-type="doi">10.3897/zookeys.389.6066</pub-id></mixed-citation></tp:treatment-meta><tp:nomenclature><tp:taxon-name>
                            <tp:taxon-name-part taxon-name-part-type="genus">Grotea</tp:taxon-name-part>
                            <tp:taxon-name-part taxon-name-part-type="species">villosissima</tp:taxon-name-part>
                            <object-id xmlns:xlink="http://www.w3.org/1999/xlink" content-type="zoobank" xlink:type="simple">http://zoobank.org/C7B7AD5D-68C4-49BF-84E1-139B6EA04070</object-id>
                            <object-id xmlns:xlink="http://www.w3.org/1999/xlink" xlink:type="simple">http://species-id.net/wiki/Grotea_villosissima</object-id>
                        </tp:taxon-name><tp:taxon-authority>Herrera-Flórez</tp:taxon-authority><tp:taxon-status xmlns:xlink="http://www.w3.org/1999/xlink" xlink:type="simple">sp. n.</tp:taxon-status><xref ref-type="fig" rid="F1">Figures 1</xref><xref ref-type="fig" rid="F2">–10</xref></tp:nomenclature><tp:treatment-sec sec-type="Material examined"><title>Material examined.</title><!--PageBreak--><p><italic>Holotype</italic>: female, “COLOMBIA: Boyacá: Arcabuco. Santuario de Fauna y Flora de Iguaque, Camino de la Laguna, <named-content xmlns:xlink="http://www.w3.org/1999/xlink" content-type="dwc:verbatimCoordinates" xlink:type="simple">5°70'N, 73°46'W</named-content>, 3400–3600m, emergió de celda en nido de <italic><tp:taxon-name>Chilicola (Oroediscelis)</tp:taxon-name></italic> sp. n. (<tp:taxon-name>Apoidea</tp:taxon-name>, <tp:taxon-name>Colletidae</tp:taxon-name>). Ese nido estaba en ramas secas de <italic><tp:taxon-name>Espeletia argentea</tp:taxon-name></italic>, 23 Agosto 2003, leg.V.González (UNCM)”.</p></tp:treatment-sec><tp:treatment-sec sec-type="Diagnosis"><title>Diagnosis.</title><p>This new species can be recognized from other described species of <!--PageBreak--><italic><tp:taxon-name>Grotea</tp:taxon-name></italic> by the following combination of characters: gena close to the junction of occipital and hypostomal carinae with inwards genal projections (<xref ref-type="fig" rid="F2">Fig. 8</xref>); propodeum with anterior transverse carina centrally weak and indented (<xref ref-type="fig" rid="F2">Fig. 9</xref>); metasoma with tergite I slender but slightly shorter than mesosoma and rather straight (<xref ref-type="fig" rid="F1">Figs 1</xref>, <xref ref-type="fig" rid="F1">3</xref>, <xref ref-type="fig" rid="F2">6</xref>); ovipositor shorter than the fore wing (<xref ref-type="fig" rid="F2">Fig. 6</xref>).</p><fig id="F1" position="float" orientation="portrait"><label>Figures 1–5.</label><caption><p>Photographs of <italic><tp:taxon-name>Grotea villosissima</tp:taxon-name></italic> sp. n. <bold>1</bold> Head, mesosoma and first tergite, lateral view <bold>2</bold> Head, mesosoma, dorsal view <bold>3</bold> Part of mesosoma and metasoma, lateral view <bold>4</bold> Head and part of mesosoma, ventral view <bold>5</bold> Hind wing.</p></caption><graphic xmlns:xlink="http://www.w3.org/1999/xlink" xlink:href="zookeys-389-027-g001.jpg" position="float" orientation="portrait" xlink:type="simple"/></fig><fig id="F2" position="float" orientation="portrait"><label>Figures 6–10.</label><caption><p>Line drawings of <italic><tp:taxon-name>Grotea villosissima</tp:taxon-name></italic> sp. n. <bold>6</bold> Habitus <bold>7</bold> Head, posterodorsal view <bold>8</bold> Head (showing detail of genal projection), posteroventral view <bold>9</bold> Propodeum, dorsal view <bold>10</bold> Wings.</p></caption><graphic xmlns:xlink="http://www.w3.org/1999/xlink" xlink:href="zookeys-389-027-g002.jpg" position="float" orientation="portrait" xlink:type="simple"/></fig></tp:treatment-sec><tp:treatment-sec sec-type="Description"><title>Description.</title><p>Female. Fore wing 7.4 mm long.</p><p>Head in dorsal view with gena behind eyes rounded (<xref ref-type="fig" rid="F2">Fig. 7</xref>); posterior ocellus separated from eye by 1.7 × its own maximum diameter (<xref ref-type="fig" rid="F2">Fig. 7</xref>); genal projection <!--PageBreak-->present, laterally indistinct, ventroposteriorly evident; projection narrowing apically, horizontally oriented to inside of oral cavity; genal projections almost touching each other (<xref ref-type="fig" rid="F2">Fig. 8</xref>); antenna with 35 flagellomeres (<xref ref-type="fig" rid="F2">Fig. 6</xref>); flagellomere I 1.0 × as long as flagellomeres II and III combined. Epomia absent.</p><p><bold>Mesosoma.</bold> Mesoscutum smooth with isolated inconspicuous punctures; scutellum in profile weakly convex; hind wing with <italic>Cu</italic>1 strongly pigmented, not reaching margin (<xref ref-type="fig" rid="F1">Figs 5</xref>, <xref ref-type="fig" rid="F2">10</xref>); propodeum (<xref ref-type="fig" rid="F2">Fig. 9</xref>) 2.1–2.2 × as long as broad; anterior transverse carina complete, centrally weak and indented, thus not forming a smooth arc from side to side (area basalis posteriorly enclosed); pleural carina complete; posterior transverse carina complete, although laterally weak; lateral longitudinal carina complete (area spiracularis enclosed); lateromedian longitudinal carina reaching anterior transverse carina, then absent; area lateralis not enclosed internally, rectangular, about 2.3 × as long as broad, with posterolateral corner at right angle removed from lobe surrounding coxal insertion. Area superomedia not differentiated, basally and distally weak, laterally open.</p><p><bold>Metasoma.</bold> Tergite I (<xref ref-type="fig" rid="F1">Figs 1</xref>, <xref ref-type="fig" rid="F1">3</xref>, <xref ref-type="fig" rid="F2">6</xref>) straight (not bowed upwards) and slender, shorter than mesosoma (mesosoma 1.5 × as long as tergite I); tergite I at least 4 times as long as broad posteriorly; visible part of ovipositor 2.7–2.9 × as long as hind tibia (<xref ref-type="fig" rid="F2">Fig. 6</xref>).</p><p><bold>Color.</bold> (<xref ref-type="fig" rid="F1">Figs 1–5</xref>).</p><p>A predominantly black species with head with yellow circumocular area and clypeus. Pronotum with two longitudinal yellow spots, along ventral and dorsal margins, and a submedial red spot towards posterior margin. Mesopleuron mostly red with two large black areas, one at epicnemium and other towards posterior margin, and a yellow spot close to tegula. Mesoscutum with yellow longitudinal spots distally. Scutellum mostly brownish anteriorly. Propodeum with brownish area basalis, area superomedia with yellow central spot, yellow areae petiolaris, posteroexterna and spiracularis, dull yellow area lateralis. Metasoma with extensively yellow marked tergites. Dull yellow ovipositor sheath. Fore and mid legs with extensively yellow-marked coxae and femora. Hind leg with extensively red marked coxa and femur. Fore wing hyaline.</p><p><bold>Pubescense.</bold> Gena, vertex, mesosoma and metasoma with dense, whitish setae, setae longer on propleuron, pronotum, mesopleuron and metapleuron.</p></tp:treatment-sec><tp:treatment-sec sec-type="Etymology"><title>Etymology.</title><p>The name of this new <italic><tp:taxon-name>Grotea</tp:taxon-name></italic> species refers to its uncommon pubescence.</p></tp:treatment-sec><tp:treatment-sec sec-type="Discussion"><title>Discussion.</title><p>The 12 described species of the <italic><tp:taxon-name>Grotea anguina</tp:taxon-name></italic> species-group have backwards-directed genal projections whilst <italic><tp:taxon-name>Grotea villosissima</tp:taxon-name></italic> sp. n. has inwards-projecting genal projections (<xref ref-type="fig" rid="F2">Fig. 8</xref>).</p><p>The three described species of the <italic><tp:taxon-name>Grotea chiloe</tp:taxon-name></italic> species-group have an upwards bowed first tergite, whilst <italic><tp:taxon-name>Grotea villosissima</tp:taxon-name></italic> sp. n. has a straight first tergite (<xref ref-type="fig" rid="F1">Figs 1</xref>, <xref ref-type="fig" rid="F1">3</xref>, <xref ref-type="fig" rid="F2">6</xref>).</p><p>The two described species of the <italic><tp:taxon-name>Grotea gayi</tp:taxon-name></italic> species-group lack genal projections, have a strong epomia and have a fully closed area superomedia. <italic><tp:taxon-name>Grotea villosissima</tp:taxon-name></italic> sp. n. has genal projections (<xref ref-type="fig" rid="F2">Fig. 8</xref>), lacks epomia and has an incomplete area superomedia (<xref ref-type="fig" rid="F2">Fig. 9</xref>).</p><!--PageBreak--><p><italic><tp:taxon-name>Grotea superba</tp:taxon-name></italic>, the only described species of the <italic><tp:taxon-name>Grotea superba</tp:taxon-name></italic> species-group, is similar to <italic><tp:taxon-name>Grotea villosissima</tp:taxon-name></italic> sp. n. in having a straight first tergite (<xref ref-type="fig" rid="F1">Figs 1</xref>, <xref ref-type="fig" rid="F1">3</xref>, <xref ref-type="fig" rid="F2">6</xref>). However, <italic><tp:taxon-name>Grotea superba</tp:taxon-name></italic> has sharp downwards-projecting genal projections, 43 flagellomeres, 9.0–12.5 mm fore wing length, hind wing with a strongly pigmented <italic>Cu</italic>1 reaching the margin of the wing, and ovipositor always longer than the fore wing. <italic><tp:taxon-name>Grotea villosissima</tp:taxon-name></italic> sp. n. has inwards-projecting genal projections, 35 flagellomeres, 7.4 mm fore wing length, hind wing with <italic>Cu</italic>1 not reaching margin of the wing (<xref ref-type="fig" rid="F1">Fig. 5</xref>, <xref ref-type="fig" rid="F2">10</xref>) and ovipositor shorter than the fore wing (<xref ref-type="fig" rid="F2">Fig. 6</xref>). Finally, there are also clear differences in the color pattern between these two species (e.g. black flagellum with a white ring between flagellomeres 24 to 42 in <italic><tp:taxon-name>Grotea superba</tp:taxon-name></italic> and a black flagellum (<xref ref-type="fig" rid="F1">Figs 1</xref>, <xref ref-type="fig" rid="F1">3</xref>) in <italic><tp:taxon-name>Grotea villosissima</tp:taxon-name></italic> sp. n.). All the differences between <italic><tp:taxon-name>Grotea villosissima</tp:taxon-name></italic> sp. n. and the described species of <italic><tp:taxon-name>Grotea</tp:taxon-name></italic> make the inclusion of this new species into any of the species-groups proposed by <xref ref-type="bibr" rid="B22">Wahl (1993)</xref> uncertain.</p><p><italic><tp:taxon-name>Grotea villosissima</tp:taxon-name></italic> sp. n. is the first species of <italic><tp:taxon-name>Grotea</tp:taxon-name></italic> recorded from Colombia, where at least 5 more species of this genus occur (<xref ref-type="bibr" rid="B10">Gonzalez and Giraldo 2009</xref>).</p></tp:treatment-sec><ref-list><ref id="B22"><mixed-citation xmlns:xlink="http://www.w3.org/1999/xlink" xlink:type="simple"><person-group><name name-style="western"><surname>Wahl</surname><given-names>DB</given-names></name></person-group> (<year>1993</year>) <article-title>Cladistics of the ichneumonid subfamily Labeninae (Hymenoptera: Ichneumonidae).</article-title><source>Entomologia Generalis</source><volume>18</volume>: <fpage>91</fpage>-<lpage>105</lpage>. doi: <ext-link ext-link-type="doi" xlink:href="10.1127/entom.gen/18/1993/91" xlink:type="simple">10.1127/entom.gen/18/1993/91</ext-link></mixed-citation></ref><ref id="B10"><mixed-citation xmlns:xlink="http://www.w3.org/1999/xlink" xlink:type="simple"><person-group><name name-style="western"><surname>González</surname><given-names>VH</given-names></name><name name-style="western"><surname>Giraldo</surname><given-names>C</given-names></name></person-group> (<year>2009</year>) <article-title>New Andean bee species of <italic>Chilicola</italic> Spinola (Hymenoptera: Colletidae, Xeromelissinae) with notes on their biology.</article-title><source>Caldasia</source><volume>31</volume>(<issue>1</issue>): <fpage>145</fpage>-<lpage>154</lpage>.</mixed-citation></ref></ref-list></tp:taxon-treatment>
